# Supplementary material for: Analysis of long non-coding RNAs in neonatal piglets at different stages of porcine deltacoronavirus infection
Source: BMC Vet Res. 2019 Apr 11;15:111. doi: 10.1186/s12917-019-1862-4 (PMC6458635; doi:10.1186/s12917-019-1862-4)
Supplement: Supplementary file 1 — The target gene of lncRNAs. (XLSX 238 kb) [file 12917_2019_1862_MOESM1_ESM.xlsx]

## Sheet: Sheet1
LncRNA	mRNA	Distance
MSTRG.10052	gene5178	64252
MSTRG.10058	gene5184	6189
MSTRG.10072	gene5202	17612
MSTRG.10082	gene5213	84115
MSTRG.10084	gene5213	53952
MSTRG.10110	gene5230	121751
MSTRG.10111	gene5230	112464
MSTRG.10126	gene5241	28300
MSTRG.10145	gene5256	5687
MSTRG.10187	gene5299	10531
MSTRG.10231	gene5337	690
MSTRG.10232	gene5338	2120
MSTRG.10252	gene5364	1869
MSTRG.10325	gene5428	542
MSTRG.10341	gene5446	127711
MSTRG.10342	gene5446	103648
MSTRG.10351	gene5449	28299
MSTRG.10353	gene5449	32857
MSTRG.10383	gene5474	14673
MSTRG.10417	gene5477	0
MSTRG.10446	gene5498	42750
MSTRG.10447	gene5501	17240
MSTRG.10559	gene5591	8165
MSTRG.10633	gene5641	47142
MSTRG.10642	gene5643	26006
MSTRG.10671	gene5657	18680
MSTRG.10705	gene5672	31399
MSTRG.10712	gene5680	55396
MSTRG.10722	gene5688	6183
MSTRG.10784	gene5703	37159
MSTRG.10823	gene5726	1929
MSTRG.10876	gene5764	28804
MSTRG.10882	gene5766	13154
MSTRG.10902	gene5783	1614
MSTRG.10928	gene5804	139367
MSTRG.10955	gene5821	28472
MSTRG.10996	gene5862	10770
MSTRG.10999	gene5871	13212
MSTRG.11026	gene5897	14681
MSTRG.11056	gene5922	2043
MSTRG.11082	gene5945	16294
MSTRG.11088	gene5956	40028
MSTRG.11092	gene5956	25256
MSTRG.11104	gene5969	5280
MSTRG.11117	gene5983	27322
MSTRG.11128	gene5993	21923
MSTRG.11196	gene6028	112847
MSTRG.11199	gene6030	89954
MSTRG.11273	gene6063	182081
MSTRG.11295	gene6076	9098
MSTRG.11302	gene6085	2365
MSTRG.11320	gene6093	31330
MSTRG.11379	gene6138	33154
MSTRG.11382	gene6138	45516
MSTRG.11396	gene6151	30611
MSTRG.11416	gene6172	19856
MSTRG.11449	gene6184	85615
MSTRG.11542	gene6253	15564
MSTRG.11713	gene6336	208542
MSTRG.11716	gene6338	293723
MSTRG.11717	gene6338	263790
MSTRG.11859	gene6395	237481
MSTRG.12015	gene6422	0
MSTRG.12027	gene6432	40180
MSTRG.12107	gene6452	92666
MSTRG.12302	gene6537	90956
MSTRG.12340	gene6541	27161
MSTRG.12346	gene6548	346582
MSTRG.12347	gene6548	294295
MSTRG.12418	gene6556	43874
MSTRG.12439	gene6566	23204
MSTRG.12445	gene6566	52509
MSTRG.12453	gene6572	14214
MSTRG.1260	gene433	49714
MSTRG.12613	gene6596	74845
MSTRG.1269	gene435	68148
MSTRG.12706	gene6631	202773
MSTRG.12711	gene6631	194856
MSTRG.12745	gene6637	578458
MSTRG.12825	gene6681	37313
MSTRG.12837	gene6685	147289
MSTRG.12866	gene6720	8659
MSTRG.12871	gene6723	8037
MSTRG.12893	gene6750	69591
MSTRG.12942	gene6756	82004
MSTRG.13014	gene6777	101852
MSTRG.13030	gene6777	306238
MSTRG.13042	gene6782	33223
MSTRG.13097	gene6808	2542
MSTRG.13111	gene6818	341055
MSTRG.13133	gene6826	8869
MSTRG.13136	gene6839	349353
MSTRG.13171	gene6865	12763
MSTRG.13197	gene6871	369356
MSTRG.13217	gene6902	32003
MSTRG.13223	gene6910	8981
MSTRG.13224	gene6910	9565
MSTRG.13237	gene6918	10457
MSTRG.13251	gene6928	528
MSTRG.13277	gene6956	0
MSTRG.13280	gene6960	1452
MSTRG.13307	gene6973	6013
MSTRG.13320	gene6981	37283
MSTRG.13343	gene7008	124229
MSTRG.13374	gene7040	252572
MSTRG.13375	gene7040	233948
MSTRG.13381	gene7046	151806
MSTRG.13451	gene7080	659766
MSTRG.13458	gene7080	51237
MSTRG.13475	gene7095	72680
MSTRG.13714	gene7154	250165
MSTRG.13725	gene7154	288884
MSTRG.13734	gene7163	308363
MSTRG.13882	gene7237	35688
MSTRG.14007	gene7252	79469
MSTRG.14020	gene7261	222315
MSTRG.14029	gene7261	209154
MSTRG.1403	gene467	136428
MSTRG.14050	gene7278	60346
MSTRG.1409	gene470	0
MSTRG.14221	gene7377	1966
MSTRG.14317	gene7398	58639
MSTRG.1442	gene479	550631
MSTRG.14558	gene7464	50629
MSTRG.14597	gene7491	20348
MSTRG.14661	gene7510	305118
MSTRG.14738	gene7522	103040
MSTRG.14743	gene7528	823
MSTRG.14781	gene7553	53758
MSTRG.14801	gene7566	49258
MSTRG.1496	gene502	63559
MSTRG.14988	gene7649	343809
MSTRG.14993	gene7652	31380
MSTRG.15008	gene7663	1296
MSTRG.15045	gene7719	25110
MSTRG.15156	gene7857	29744
MSTRG.15214	gene7913	4584
MSTRG.15254	gene7945	8579
MSTRG.15359	gene8041	2158
MSTRG.1543	gene536	278495
MSTRG.1544	gene536	200749
MSTRG.15455	gene8092	5671
MSTRG.15509	gene8151	0
MSTRG.15549	gene8167	1567
MSTRG.15554	gene8167	157070
MSTRG.15609	gene8206	8894
MSTRG.15614	gene8208	51418
MSTRG.15624	gene8219	58573
MSTRG.1564	gene545	5810
MSTRG.15664	gene8254	0
MSTRG.15689	gene8270	54801
MSTRG.15696	gene8270	36510
MSTRG.15700	gene8270	59396
MSTRG.15776	gene8337	0
MSTRG.15777	gene8343	0
MSTRG.15794	gene8355	22231
MSTRG.15796	gene8355	29288
MSTRG.15797	gene8358	6812
MSTRG.15810	gene8364	5621
MSTRG.15851	gene8397	32176
MSTRG.15863	gene8411	38820
MSTRG.15948	gene8448	73142
MSTRG.15955	gene8456	83380
MSTRG.15966	gene8456	27284
MSTRG.16057	gene8494	27932
MSTRG.16101	gene8507	130277
MSTRG.16118	gene8516	0
MSTRG.16119	gene8516	14348
MSTRG.16120	gene8520	0
MSTRG.16138	gene8523	180622
MSTRG.16139	gene8523	181745
MSTRG.16143	gene8523	235176
MSTRG.16236	gene8535	386405
MSTRG.16256	gene8535	319672
MSTRG.16257	gene8535	303747
MSTRG.16285	gene8546	64909
MSTRG.16288	gene8545	34172
MSTRG.16302	gene8550	64399
MSTRG.16314	gene8554	6647
MSTRG.16319	gene8556	40597
MSTRG.16368	gene8606	73020
MSTRG.16380	gene8617	17284
MSTRG.16387	gene8617	49791
MSTRG.16416	gene8640	25912
MSTRG.16432	gene8660	62892
MSTRG.16433	gene8660	56535
MSTRG.16440	gene8664	25498
MSTRG.16452	gene8672	103889
MSTRG.16454	gene8674	0
MSTRG.16472	gene8691	21909
MSTRG.16485	gene8700	9066
MSTRG.16517	gene8715	5118
MSTRG.16535	gene8722	17771
MSTRG.16538	gene8728	73151
MSTRG.16541	gene8728	33014
MSTRG.16542	gene8728	34690
MSTRG.16666	gene8821	12477
MSTRG.16801	gene8901	5499
MSTRG.16811	gene8902	98792
MSTRG.16837	gene8918	15290
MSTRG.16848	gene8958	21821
MSTRG.16860	gene8972	40268
MSTRG.16884	gene9002	41417
MSTRG.16885	gene9006	62268
MSTRG.16902	gene9019	27243
MSTRG.16932	gene9126	20446
MSTRG.17151	gene9255	80673
MSTRG.17155	gene9255	140109
MSTRG.17157	gene9255	135185
MSTRG.172	gene90	84036
MSTRG.17250	gene9296	122272
MSTRG.17342	gene9341	83544
MSTRG.17374	gene9352	7923
MSTRG.1741	gene616	8358
MSTRG.17428	gene9370	8899
MSTRG.17746	gene9438	15041
MSTRG.17848	gene9485	25109
MSTRG.17856	gene9489	250936
MSTRG.1786	gene620	50040
MSTRG.17894	gene9531	3846
MSTRG.17987	gene9615	9539
MSTRG.180	gene94	92836
MSTRG.18046	gene9653	20432
MSTRG.18075	gene9671	17432
MSTRG.18081	gene9681	145488
MSTRG.18141	gene9706	15006
MSTRG.18270	gene9742	170391
MSTRG.183	gene94	57436
MSTRG.18302	gene9760	3594
MSTRG.18324	gene9771	21337
MSTRG.18455	gene9840	140536
MSTRG.18513	gene9851	43545
MSTRG.18576	gene9875	92273
MSTRG.18587	gene9878	154417
MSTRG.18648	gene9918	76806
MSTRG.18717	gene9930	14402
MSTRG.18743	gene9957	202921
MSTRG.18751	gene9961	61882
MSTRG.18757	gene9961	22678
MSTRG.18758	gene9966	4388
MSTRG.18794	gene9991	453449
MSTRG.18826	gene9996	155475
MSTRG.18902	gene10018	76146
MSTRG.18906	gene10023	16670
MSTRG.18911	gene10028	3739
MSTRG.18914	gene10030	32143
MSTRG.18919	gene10034	7989
MSTRG.18920	gene10035	3210
MSTRG.18953	gene10068	44205
MSTRG.18959	gene10068	50309
MSTRG.18969	gene10076	99661
MSTRG.18984	gene10090	0
MSTRG.18985	gene10090	209309
MSTRG.18994	gene10090	34977
MSTRG.19015	gene10102	43287
MSTRG.19018	gene10102	27481
MSTRG.19101	gene10150	166194
MSTRG.19161	gene10158	439883
MSTRG.19183	gene10163	426012
MSTRG.19194	gene10172	9440
MSTRG.19199	gene10172	16313
MSTRG.1923	gene722	88749
MSTRG.19313	gene10240	11025
MSTRG.19325	gene10249	4715
MSTRG.19366	gene10285	22481
MSTRG.19413	gene10335	16052
MSTRG.19466	gene10378	4279
MSTRG.19472	gene10381	8334
MSTRG.19580	gene10447	176237
MSTRG.19695	gene10477	13593
MSTRG.19699	gene10477	7194
MSTRG.19774	gene10502	285080
MSTRG.19893	gene10565	25939
MSTRG.19946	gene10604	9204
MSTRG.19955	gene10611	2055
MSTRG.19958	gene10615	323
MSTRG.20017	gene10659	16026
MSTRG.20018	gene10661	21029
MSTRG.2005	gene742	5185
MSTRG.20077	gene10673	44039
MSTRG.2010	gene744	26991
MSTRG.20117	gene10689	18041
MSTRG.20118	gene10692	35995
MSTRG.20149	gene10720	11059
MSTRG.20174	gene10755	4062
MSTRG.20192	gene10765	3813
MSTRG.20224	gene10799	3841
MSTRG.20333	gene10879	11146
MSTRG.20334	gene10880	16394
MSTRG.20460	gene11009	10674
MSTRG.20466	gene11013	3898
MSTRG.20471	gene11020	6948
MSTRG.20520	gene11069	3210
MSTRG.20579	gene11121	11605
MSTRG.20609	gene11160	22956
MSTRG.20658	gene11188	39086
MSTRG.20659	gene11190	30807
MSTRG.20689	gene11218	11626
MSTRG.20747	gene11290	2567
MSTRG.20764	gene11306	0
MSTRG.20854	gene11409	40585
MSTRG.20857	gene11410	22476
MSTRG.20900	gene11426	22374
MSTRG.20921	gene11430	44404
MSTRG.20926	gene11435	13335
MSTRG.20965	gene11468	23844
MSTRG.21026	gene11534	9816
MSTRG.21102	gene11568	18244
MSTRG.21115	gene11582	27652
MSTRG.21119	gene11583	49074
MSTRG.21212	gene11671	35953
MSTRG.21275	gene11719	19520
MSTRG.21311	gene11754	32546
MSTRG.21363	gene11779	42774
MSTRG.21403	gene11803	33595
MSTRG.21422	gene11810	60394
MSTRG.21430	gene11817	42615
MSTRG.21520	gene11891	29675
MSTRG.21522	gene11894	7779
MSTRG.21552	gene11917	7813
MSTRG.21612	gene11954	28478
MSTRG.21635	gene11961	32744
MSTRG.2173	gene789	21777
MSTRG.21776	gene12020	9945
MSTRG.21799	gene12041	0
MSTRG.21817	gene12060	30379
MSTRG.21912	gene12116	77595
MSTRG.21937	gene12134	227807
MSTRG.21965	gene12142	101045
MSTRG.22154	gene12199	140467
MSTRG.22256	gene12244	182347
MSTRG.22259	gene12244	234749
MSTRG.22336	gene12300	54242
MSTRG.2250	gene833	649974
MSTRG.22604	gene12403	236407
MSTRG.22679	gene12421	23671
MSTRG.22719	gene12443	393311
MSTRG.22733	gene12456	66378
MSTRG.22792	gene12466	284800
MSTRG.22804	gene12469	69216
MSTRG.22806	gene12471	107173
MSTRG.22842	gene12481	412495
MSTRG.22848	gene12481	164980
MSTRG.22869	gene12494	106701
MSTRG.22910	gene12518	13276
MSTRG.22938	gene12534	33041
MSTRG.22989	gene12553	6316
MSTRG.22990	gene12556	170011
MSTRG.23011	gene12563	139546
MSTRG.23014	gene12569	239175
MSTRG.23017	gene12569	228085
MSTRG.23030	gene12590	40738
MSTRG.23085	gene12634	6468
MSTRG.23101	gene12648	41611
MSTRG.23132	gene12663	2923
MSTRG.23133	gene12663	5247
MSTRG.23141	gene12670	0
MSTRG.23149	gene12675	14992
MSTRG.23201	gene12716	17587
MSTRG.23213	gene12725	26864
MSTRG.23232	gene12744	52955
MSTRG.23237	gene12750	0
MSTRG.23242	gene12755	222981
MSTRG.23250	gene12768	29761
MSTRG.23267	gene12783	36827
MSTRG.23270	gene12784	80313
MSTRG.23348	gene12820	29251
MSTRG.23520	gene12888	344234
MSTRG.23531	gene12894	372700
MSTRG.23542	gene12894	307157
MSTRG.23660	gene12923	58385
MSTRG.237	gene116	105988
MSTRG.23708	gene12949	72158
MSTRG.23715	gene12949	239805
MSTRG.23910	gene13222	0
MSTRG.23911	gene13225	0
MSTRG.23912	gene13223	0
MSTRG.23913	gene13228	47410
MSTRG.23914	gene13228	15054
MSTRG.23941	gene13261	13317
MSTRG.23943	gene13263	6060
MSTRG.23944	gene13263	3321
MSTRG.23972	gene13294	10582
MSTRG.23978	gene13298	10439
MSTRG.23979	gene13298	7391
MSTRG.24008	gene13327	1871
MSTRG.24020	gene13329	20389
MSTRG.24025	gene13329	8311
MSTRG.24026	gene13329	14151
MSTRG.24041	gene13336	22859
MSTRG.24049	gene13347	13317
MSTRG.24051	gene13347	7612
MSTRG.24103	gene13380	43186
MSTRG.24176	gene13442	3467
MSTRG.24189	gene13451	16304
MSTRG.24207	gene13469	10637
MSTRG.24226	gene13482	10392
MSTRG.24230	gene13484	38525
MSTRG.24286	gene13497	52821
MSTRG.24526	gene13632	71297
MSTRG.24537	gene13645	0
MSTRG.2457	gene859	10275
MSTRG.24574	gene13686	178863
MSTRG.24580	gene13694	8076
MSTRG.24595	gene13704	70920
MSTRG.24616	gene13723	68047
MSTRG.24626	gene13725	55252
MSTRG.24656	gene13753	5362
MSTRG.24657	gene13753	28691
MSTRG.24722	gene13792	44409
MSTRG.2476	gene864	125080
MSTRG.24822	gene13865	26800
MSTRG.24840	gene13882	3621
MSTRG.24891	gene13915	31717
MSTRG.25259	gene14066	0
MSTRG.25316	gene14126	13192
MSTRG.25320	gene14128	48123
MSTRG.25324	gene14128	108407
MSTRG.25403	gene14212	0
MSTRG.25421	gene14249	14892
MSTRG.25513	gene14365	129195
MSTRG.25639	gene14423	294240
MSTRG.25655	gene14431	35419
MSTRG.25691	gene14446	141244
MSTRG.25726	gene14460	328297
MSTRG.2577	gene887	36638
MSTRG.25967	gene14567	45566
MSTRG.26031	gene14594	167114
MSTRG.26100	gene14617	77000
MSTRG.26155	gene14665	111725
MSTRG.26156	gene14665	109994
MSTRG.26157	gene14665	131084
MSTRG.26161	gene14673	10300
MSTRG.26233	gene14713	44936
MSTRG.26243	gene14719	28687
MSTRG.26264	gene14737	12116
MSTRG.26296	gene14764	28947
MSTRG.26324	gene14789	21631
MSTRG.26335	gene14799	138779
MSTRG.26336	gene14799	135938
MSTRG.26397	gene14846	179763
MSTRG.26409	gene14846	79463
MSTRG.26423	gene14846	61159
MSTRG.26439	gene14856	68241
MSTRG.26481	gene14870	48409
MSTRG.26568	gene14876	200736
MSTRG.26574	gene14876	23611
MSTRG.26698	gene14909	38021
MSTRG.26700	gene14911	36557
MSTRG.26772	gene14948	90169
MSTRG.26779	gene14951	76214
MSTRG.26843	gene14971	34224
MSTRG.26865	gene14978	77004
MSTRG.27028	gene15020	228335
MSTRG.27060	gene15036	78158
MSTRG.27100	gene15040	84920
MSTRG.27102	gene15040	92902
MSTRG.27220	gene15095	220559
MSTRG.27229	gene15096	224370
MSTRG.27241	gene15102	82983
MSTRG.27300	gene15126	174873
MSTRG.27308	gene15131	97215
MSTRG.27313	gene15131	0
MSTRG.27346	gene15161	119582
MSTRG.27362	gene15167	33436
MSTRG.27369	gene15172	5329
MSTRG.27374	gene15177	48381
MSTRG.27458	gene15214	36416
MSTRG.27461	gene15221	35607
MSTRG.27548	gene15284	11187
MSTRG.27556	gene15284	53525
MSTRG.2758	gene937	10295
MSTRG.27620	gene15316	257903
MSTRG.27753	gene15360	121063
MSTRG.27784	gene15388	286527
MSTRG.27817	gene15403	68464
MSTRG.27910	gene15423	40867
MSTRG.28042	gene15483	24381
MSTRG.28125	gene15510	41142
MSTRG.28132	gene15518	89884
MSTRG.28139	gene15532	0
MSTRG.28144	gene15532	29831
MSTRG.28168	gene15540	75506
MSTRG.28192	gene15558	304472
MSTRG.28372	gene15638	12095
MSTRG.28379	gene15642	25506
MSTRG.28380	gene15642	13850
MSTRG.28385	gene15644	85095
MSTRG.28408	gene15656	17638
MSTRG.28415	gene15660	18895
MSTRG.2852	gene985	0
MSTRG.28595	gene15691	10401
MSTRG.28596	gene15691	5790
MSTRG.28619	gene15699	213459
MSTRG.28628	gene15708	66774
MSTRG.28630	gene15711	96054
MSTRG.28785	gene15770	22313
MSTRG.28786	gene15770	19977
MSTRG.28799	gene15774	24542
MSTRG.28811	gene15778	26298
MSTRG.28815	gene15780	60528
MSTRG.28842	gene15799	156642
MSTRG.28844	gene15799	176249
MSTRG.28848	gene15799	101082
MSTRG.28857	gene15805	89916
MSTRG.29002	gene15924	1017
MSTRG.29034	gene16165	8307
MSTRG.29039	gene16174	0
MSTRG.29049	gene16184	43814
MSTRG.29057	gene16187	27395
MSTRG.29127	gene16243	8882
MSTRG.29147	gene16253	47846
MSTRG.29157	gene16258	43645
MSTRG.29182	gene16266	84712
MSTRG.29228	gene16308	98488
MSTRG.29390	gene16326	63546
MSTRG.29394	gene16330	122242
MSTRG.29410	gene16334	51584
MSTRG.29529	gene16408	153481
MSTRG.29624	gene16419	30734
MSTRG.29690	gene16453	34231
MSTRG.29730	gene16463	207678
MSTRG.29742	gene16468	11176
MSTRG.29873	gene16543	55943
MSTRG.29889	gene16553	26682
MSTRG.29907	gene16560	339038
MSTRG.29922	gene16570	5320
MSTRG.29955	gene16587	3946
MSTRG.30006	gene16639	55600
MSTRG.30008	gene16643	67410
MSTRG.30010	gene16647	39049
MSTRG.30162	gene16799	450450
MSTRG.30202	gene16809	160293
MSTRG.30288	gene16859	24437
MSTRG.30311	gene16876	58827
MSTRG.30312	gene16876	39527
MSTRG.30369	gene16935	14864
MSTRG.30426	gene16964	157776
MSTRG.30505	gene16978	49182
MSTRG.30536	gene16992	10626
MSTRG.30577	gene17005	78075
MSTRG.30591	gene17015	281005
MSTRG.30614	gene17025	40233
MSTRG.30807	gene17058	273806
MSTRG.30950	gene17092	208013
MSTRG.30997	gene17107	29121
MSTRG.31098	gene17162	638182
MSTRG.31104	gene17168	178263
MSTRG.31133	gene17171	68539
MSTRG.31134	gene17171	85722
MSTRG.31395	gene17285	32301
MSTRG.31432	gene17307	29669
MSTRG.31438	gene17310	82475
MSTRG.31446	gene17310	196936
MSTRG.31477	gene17332	82762
MSTRG.31478	gene17332	66521
MSTRG.31483	gene17333	154129
MSTRG.31538	gene17368	2126
MSTRG.31541	gene17376	304991
MSTRG.31710	gene17448	4342
MSTRG.31765	gene17470	57012
MSTRG.31770	gene17470	83575
MSTRG.31791	gene17485	8105
MSTRG.31801	gene17501	149468
MSTRG.31802	gene17501	136291
MSTRG.31804	gene17501	44745
MSTRG.31807	gene17504	853
MSTRG.31817	gene17509	54594
MSTRG.31818	gene17509	52941
MSTRG.31851	gene17530	171022
MSTRG.31976	gene17575	24501
MSTRG.31980	gene17575	39348
MSTRG.32002	gene17591	16220
MSTRG.32119	gene17643	13093
MSTRG.3212	gene1125	279649
MSTRG.32188	gene17682	5580
MSTRG.32191	gene17682	4343
MSTRG.32225	gene17694	43599
MSTRG.32244	gene17707	233840
MSTRG.32270	gene17728	197741
MSTRG.32366	gene17796	259092
MSTRG.32379	gene17803	33721
MSTRG.32392	gene17816	65405
MSTRG.32505	gene17851	0
MSTRG.32557	gene17874	174
MSTRG.32564	gene17880	29462
MSTRG.32572	gene17890	11716
MSTRG.32600	gene17908	181468
MSTRG.32717	gene17958	5255
MSTRG.32842	gene17997	67162
MSTRG.32854	gene18001	18315
MSTRG.33127	gene18134	88852
MSTRG.33133	gene18138	47111
MSTRG.33145	gene18146	25107
MSTRG.33147	gene18151	14273
MSTRG.33156	gene18161	7497
MSTRG.3318	gene1159	38881
MSTRG.33215	gene18179	58160
MSTRG.33266	gene18194	145570
MSTRG.33341	gene18241	70259
MSTRG.33342	gene18241	106919
MSTRG.33382	gene18270	12225
MSTRG.33386	gene18272	11627
MSTRG.33389	gene18273	9023
MSTRG.33392	gene18274	108521
MSTRG.33406	gene18280	32915
MSTRG.33432	gene18284	94880
MSTRG.33435	gene18288	114989
MSTRG.33439	gene18288	89471
MSTRG.33449	gene18288	119187
MSTRG.33451	gene18288	115562
MSTRG.33473	gene18299	75311
MSTRG.33567	gene18317	158741
MSTRG.33582	gene18320	78712
MSTRG.3365	gene1189	103732
MSTRG.33680	gene18347	31885
MSTRG.33694	gene18351	285868
MSTRG.33735	gene18362	18935
MSTRG.3374	gene1199	39264
MSTRG.33748	gene18374	128358
MSTRG.33772	gene18394	39741
MSTRG.33773	gene18394	65502
MSTRG.33779	gene18394	35315
MSTRG.33814	gene18406	9932
MSTRG.33823	gene18410	24447
MSTRG.33830	gene18413	38057
MSTRG.33831	gene18413	33391
MSTRG.33837	gene18413	53308
MSTRG.3399	gene1217	40973
MSTRG.33990	gene18513	181205
MSTRG.34021	gene18525	422604
MSTRG.34085	gene18548	406554
MSTRG.34086	gene18548	276279
MSTRG.34122	gene18565	6021
MSTRG.34132	gene18600	1415259
MSTRG.34162	gene18611	0
MSTRG.34174	gene18616	84250
MSTRG.34222	gene18636	106991
MSTRG.34289	gene18678	416273
MSTRG.34318	gene18679	172306
MSTRG.34338	gene18700	172366
MSTRG.34339	gene18700	137606
MSTRG.34355	gene18715	16329
MSTRG.34363	gene18723	73013
MSTRG.34364	gene18724	106897
MSTRG.34477	gene18823	8461
MSTRG.34505	gene18843	43100
MSTRG.34516	gene18854	49101
MSTRG.34529	gene18860	10173
MSTRG.34557	gene18882	4498
MSTRG.34570	gene18896	87013
MSTRG.34581	gene18910	5670
MSTRG.34748	gene19049	56667
MSTRG.34756	gene19053	52049
MSTRG.34762	gene19057	98290
MSTRG.34763	gene19057	102470
MSTRG.34796	gene19085	99310
MSTRG.34797	gene19088	95131
MSTRG.34826	gene19110	12193
MSTRG.34848	gene19133	163418
MSTRG.34857	gene19143	7031
MSTRG.34974	gene19215	29427
MSTRG.35048	gene19322	3444
MSTRG.35100	gene19357	4417
MSTRG.35148	gene19402	66550
MSTRG.35164	gene19413	7828
MSTRG.35208	gene19429	16111
MSTRG.35210	gene19429	10662
MSTRG.35262	gene19474	24606
MSTRG.35266	gene19476	16600
MSTRG.35267	gene19476	22919
MSTRG.35345	gene19515	22725
MSTRG.35370	gene19528	28438
MSTRG.35451	gene19562	50844
MSTRG.35464	gene19566	87671
MSTRG.35470	gene19568	52222
MSTRG.355	gene153	81028
MSTRG.35510	gene19578	8905
MSTRG.35565	gene19618	104602
MSTRG.35567	gene19618	121896
MSTRG.35594	gene19625	58366
MSTRG.35689	gene19696	134897
MSTRG.35713	gene19714	59836
MSTRG.35715	gene19714	30774
MSTRG.35730	gene19730	10773
MSTRG.35817	gene19764	25921
MSTRG.35839	gene19779	40277
MSTRG.35845	gene19784	20863
MSTRG.35936	gene19835	107433
MSTRG.35974	gene19895	57991
MSTRG.36032	gene19943	10087
MSTRG.36039	gene19949	260
MSTRG.36041	gene19954	301
MSTRG.36048	gene19961	0
MSTRG.36061	gene19977	6641
MSTRG.36068	gene19982	10108
MSTRG.361	gene158	18335
MSTRG.36117	gene20026	2275
MSTRG.36147	gene20067	772
MSTRG.36168	gene20084	36979
MSTRG.36238	gene20121	98591
MSTRG.36284	gene20145	14020
MSTRG.36299	gene20156	68924
MSTRG.36304	gene20160	15663
MSTRG.36305	gene20160	16881
MSTRG.36306	gene20160	22735
MSTRG.3633	gene1277	155757
MSTRG.36364	gene20214	28484
MSTRG.3637	gene1285	8211
MSTRG.36605	gene20295	94928
MSTRG.36606	gene20295	113783
MSTRG.36683	gene20339	72241
MSTRG.3670	gene1303	61178
MSTRG.36935	gene20489	76254
MSTRG.36936	gene20489	64825
MSTRG.36963	gene20512	4747
MSTRG.37044	gene20568	10844
MSTRG.37088	gene20624	469
MSTRG.37110	gene20645	23018
MSTRG.37319	gene20703	64479
MSTRG.37480	gene20728	170136
MSTRG.37481	gene20728	212824
MSTRG.37493	gene20735	382072
MSTRG.37526	gene20759	490215
MSTRG.37527	gene20759	285587
MSTRG.3755	gene1329	128916
MSTRG.37649	gene20807	49806
MSTRG.37664	gene20820	4598
MSTRG.37701	gene20850	43265
MSTRG.3776	gene1337	36277
MSTRG.37808	gene20900	31157
MSTRG.37818	gene20903	619
MSTRG.37824	gene20906	13599
MSTRG.37849	gene20926	10751
MSTRG.3793	gene1346	2316
MSTRG.38002	gene21003	41989
MSTRG.38016	gene21004	71965
MSTRG.38040	gene21008	139145
MSTRG.38046	gene21008	142854
MSTRG.38168	gene21041	100456
MSTRG.38176	gene21041	31491
MSTRG.38204	gene21074	59505
MSTRG.3821	gene1361	27022
MSTRG.38328	gene21110	188872
MSTRG.38562	gene21172	91636
MSTRG.38659	gene21205	372594
MSTRG.39043	gene21290	24235
MSTRG.39048	gene21292	91995
MSTRG.39188	gene21354	57100
MSTRG.39241	gene21398	11936
MSTRG.39242	gene21398	3314
MSTRG.39368	gene21443	26707
MSTRG.39470	gene21488	69426
MSTRG.39476	gene21489	55936
MSTRG.39596	gene21543	23240
MSTRG.3965	gene1419	30516
MSTRG.3971	gene1423	95212
MSTRG.39806	gene21594	23092
MSTRG.3981	gene1425	45787
MSTRG.39866	gene21612	164339
MSTRG.39925	gene21650	0
MSTRG.39988	gene21680	0
MSTRG.40048	gene21759	13553
MSTRG.40167	gene21823	27482
MSTRG.40245	gene21874	61157
MSTRG.40310	gene21922	289963
MSTRG.40312	gene21922	196864
MSTRG.40318	gene21932	44206
MSTRG.40380	gene21965	45173
MSTRG.40396	gene21978	48406
MSTRG.40452	gene22021	84780
MSTRG.40456	gene22026	8958
MSTRG.40495	gene22052	13075
MSTRG.40499	gene22056	32099
MSTRG.40537	gene22093	116887
MSTRG.40562	gene22097	36574
MSTRG.40606	gene22132	15918
MSTRG.40625	gene22147	44316
MSTRG.40755	gene22208	317269
MSTRG.40756	gene22208	110714
MSTRG.40766	gene22215	222066
MSTRG.40802	gene22222	75669
MSTRG.4085	gene1467	16699
MSTRG.40861	gene22248	2603
MSTRG.40875	gene22271	124478
MSTRG.40879	gene22272	185210
MSTRG.40903	gene22289	8859
MSTRG.40918	gene22300	54762
MSTRG.40945	gene22332	559917
MSTRG.40957	gene22343	180901
MSTRG.40963	gene22347	34539
MSTRG.41102	gene22430	42581
MSTRG.41108	gene22434	21044
MSTRG.41134	gene22452	39171
MSTRG.41242	gene22482	14155
MSTRG.41298	gene22522	14621
MSTRG.41304	gene22526	25767
MSTRG.41305	gene22526	43670
MSTRG.4138	gene1478	15676
MSTRG.41381	gene22589	64484
MSTRG.41431	gene22611	17832
MSTRG.41470	gene22618	128470
MSTRG.41531	gene22661	53964
MSTRG.41537	gene22669	34808
MSTRG.41545	gene22676	0
MSTRG.41555	gene22683	65539
MSTRG.41572	gene22695	12295
MSTRG.41641	gene22755	12472
MSTRG.41879	gene22846	29367
MSTRG.41962	gene22887	40915
MSTRG.41977	gene22903	200929
MSTRG.42148	gene22930	113256
MSTRG.42150	gene22930	628315
MSTRG.42257	gene22965	3007
MSTRG.42349	gene23020	22462
MSTRG.42392	gene23032	65183
MSTRG.42395	gene23035	54835
MSTRG.42647	gene23073	571496
MSTRG.4277	gene1506	30079
MSTRG.42828	gene23187	0
MSTRG.42911	gene23213	24543
MSTRG.43139	gene23281	28242
MSTRG.43204	gene23323	74155
MSTRG.43210	gene23326	68188
MSTRG.43255	gene23337	17017
MSTRG.43275	gene23349	24669
MSTRG.43315	gene23366	50784
MSTRG.43316	gene23368	5374
MSTRG.43398	gene23415	66774
MSTRG.43450	gene23442	31928
MSTRG.43455	gene23444	39927
MSTRG.43461	gene23452	43917
MSTRG.43473	gene23462	94636
MSTRG.43535	gene23494	12942
MSTRG.43553	gene23509	60791
MSTRG.43555	gene23513	18447
MSTRG.43561	gene23518	202154
MSTRG.43563	gene23518	167885
MSTRG.43588	gene23536	107752
MSTRG.43671	gene23577	56534
MSTRG.43704	gene23586	96230
MSTRG.43769	gene23596	29240
MSTRG.43793	gene23622	155240
MSTRG.4382	gene1539	8892
MSTRG.43828	gene23638	4008
MSTRG.43830	gene23638	16775
MSTRG.43855	gene23662	28403
MSTRG.43859	gene23670	269589
MSTRG.43870	gene23681	8676
MSTRG.43877	gene23688	18093
MSTRG.43883	gene23694	47107
MSTRG.43889	gene23703	2791
MSTRG.43902	gene23730	0
MSTRG.44045	gene23770	366773
MSTRG.44046	gene23770	187246
MSTRG.44262	gene23816	0
MSTRG.44280	gene23820	16978
MSTRG.44289	gene23824	136050
MSTRG.44301	gene23824	189350
MSTRG.44338	gene23830	100044
MSTRG.44340	gene23830	65808
MSTRG.44350	gene23834	58592
MSTRG.44388	gene23848	33731
MSTRG.44448	gene23874	7703
MSTRG.44463	gene23878	75058
MSTRG.44733	gene24008	26664
MSTRG.44911	gene24086	293043
MSTRG.4492	gene1592	82886
MSTRG.4511	gene1596	391
MSTRG.45162	gene24178	168497
MSTRG.45362	gene24221	46260
MSTRG.45401	gene24242	69507
MSTRG.4542	gene1610	0
MSTRG.45424	gene24249	44000
MSTRG.45479	gene24268	2413
MSTRG.4548	gene1623	0
MSTRG.45497	gene24278	49715
MSTRG.4553	gene1619	0
MSTRG.45533	gene24289	35442
MSTRG.45665	gene24330	98355
MSTRG.4569	gene1624	6654
MSTRG.4578	gene1628	0
MSTRG.4580	gene1632	0
MSTRG.45801	gene24368	8488
MSTRG.45805	gene24368	14342
MSTRG.45833	gene24378	77487
MSTRG.45955	gene24402	25824
MSTRG.46002	gene24417	11296
MSTRG.4604	gene1656	82717
MSTRG.46047	gene24439	126054
MSTRG.46116	gene24447	55025
MSTRG.46152	gene24458	74181
MSTRG.46223	gene24480	14235
MSTRG.46350	gene24546	8211
MSTRG.46558	gene24651	13153
MSTRG.46577	gene24656	366
MSTRG.46593	gene24663	249695
MSTRG.46600	gene24667	101514
MSTRG.46619	gene24676	122441
MSTRG.46644	gene24700	54842
MSTRG.46649	gene24708	4497
MSTRG.46657	gene24713	30744
MSTRG.46702	gene24762	88312
MSTRG.46714	gene24770	19995
MSTRG.46718	gene24771	42907
MSTRG.46726	gene24773	22709
MSTRG.46761	gene24805	1496
MSTRG.46763	gene24806	10365
MSTRG.46777	gene24820	38845
MSTRG.46801	gene24840	71993
MSTRG.46920	gene24889	58909
MSTRG.46962	gene24915	109423
MSTRG.46976	gene24933	211706
MSTRG.47109	gene24985	6486
MSTRG.47130	gene24995	29998
MSTRG.47319	gene25057	46242
MSTRG.47320	gene25057	64870
MSTRG.47336	gene25067	122622
MSTRG.47449	gene25090	187901
MSTRG.47467	gene25094	3888
MSTRG.47754	gene25179	38837
MSTRG.47775	gene25185	9045
MSTRG.47792	gene25193	35050
MSTRG.47799	gene25197	5298
MSTRG.47837	gene25209	21174
MSTRG.47881	gene25248	115110
MSTRG.47929	gene25273	0
MSTRG.47931	gene25273	22910
MSTRG.48044	gene25315	28139
MSTRG.48107	gene25358	71426
MSTRG.48110	gene25358	110318
MSTRG.48111	gene25358	235845
MSTRG.48112	gene25358	341450
MSTRG.48278	gene25461	85229
MSTRG.48300	gene25478	21615
MSTRG.4831	gene1709	31414
MSTRG.48338	gene25517	29540
MSTRG.48355	gene25525	12720
MSTRG.48416	gene25546	11571
MSTRG.48420	gene25548	67526
MSTRG.48456	gene25573	230858
MSTRG.48546	gene25595	0
MSTRG.48578	gene25610	44630
MSTRG.48637	gene25656	17620
MSTRG.48758	gene25769	34092
MSTRG.48896	gene25817	92885
MSTRG.48905	gene25823	50340
MSTRG.48923	gene25832	26022
MSTRG.48955	gene25858	76854
MSTRG.49034	gene25897	18150
MSTRG.49035	gene25897	14058
MSTRG.49091	gene25929	17498
MSTRG.49113	gene25943	4240
MSTRG.4915	gene1744	148804
MSTRG.4916	gene1744	184744
MSTRG.49195	gene26042	235472
MSTRG.49209	gene26050	33084
MSTRG.49219	gene26058	76545
MSTRG.49240	gene26068	23122
MSTRG.4928	gene1754	226022
MSTRG.49331	gene26135	29616
MSTRG.49380	gene26146	17417
MSTRG.49382	gene26146	72607
MSTRG.49390	gene26148	62257
MSTRG.49428	gene26188	8828
MSTRG.49506	gene26258	107019
MSTRG.49530	gene26281	53222
MSTRG.49541	gene26293	29585
MSTRG.49554	gene26296	28049
MSTRG.49577	gene26316	16513
MSTRG.49587	gene26331	1511
MSTRG.49589	gene26334	6610
MSTRG.49599	gene26346	0
MSTRG.49630	gene26362	27707
MSTRG.49631	gene26367	10095
MSTRG.49677	gene26419	113240
MSTRG.49682	gene26420	43558
MSTRG.49683	gene26420	49968
MSTRG.49685	gene26426	187462
MSTRG.49749	gene26462	4656
MSTRG.49754	gene26469	37774
MSTRG.49757	gene26468	56369
MSTRG.49803	gene26473	132362
MSTRG.49805	gene26478	84179
MSTRG.49869	gene26500	225963
MSTRG.49871	gene26506	315230
MSTRG.49872	gene26506	112415
MSTRG.49881	gene26506	138981
MSTRG.49884	gene26506	173182
MSTRG.49913	gene26523	154296
MSTRG.49959	gene26540	2990
MSTRG.49974	gene26563	6966
MSTRG.50011	gene26583	0
MSTRG.50188	gene26631	251005
MSTRG.50203	gene26635	28955
MSTRG.50545	gene26717	23511
MSTRG.50640	gene26751	2331
MSTRG.50731	gene26814	51250
MSTRG.50742	gene26820	20353
MSTRG.50744	gene26820	16496
MSTRG.50816	gene26865	372868
MSTRG.50817	gene26865	17608
MSTRG.50823	gene26866	120340
MSTRG.50833	gene26869	6781
MSTRG.50860	gene26901	3476
MSTRG.50890	gene26930	83965
MSTRG.51139	gene26989	60033
MSTRG.5128	gene1854	3402
MSTRG.51471	gene27197	5690
MSTRG.51476	gene27204	102648
MSTRG.51492	gene27216	416285
MSTRG.5150	gene1875	4670
MSTRG.51604	gene27320	121752
MSTRG.51688	gene27384	130203
MSTRG.51694	gene27390	25490
MSTRG.51848	gene27470	16795
MSTRG.52034	gene27541	302615
MSTRG.52148	gene27605	9794
MSTRG.52301	gene27706	237992
MSTRG.52393	gene27768	5833
MSTRG.52596	gene27899	112928
MSTRG.52704	gene28014	23508
MSTRG.52728	gene28040	7778
MSTRG.52779	gene28093	82508
MSTRG.52801	gene28107	110251
MSTRG.52884	gene28145	58886
MSTRG.52955	gene28274	27474
MSTRG.52984	gene28323	90286
MSTRG.52991	gene28326	87406
MSTRG.53063	gene28405	8105
MSTRG.53089	gene28437	5810
MSTRG.53185	gene28593	11539
MSTRG.53186	gene28593	3076
MSTRG.53204	gene28619	4271
MSTRG.5325	gene1930	39743
MSTRG.53259	gene28813	137973
MSTRG.53263	gene28813	3011
MSTRG.53300	gene28838	17723
MSTRG.53302	gene28838	20801
MSTRG.53345	gene28869	7105
MSTRG.53437	gene29016	96113
MSTRG.53455	gene29041	10702
MSTRG.53534	gene29226	25490
MSTRG.53583	gene29245	1580
MSTRG.53690	gene29440	2303
MSTRG.53768	gene29624	36532
MSTRG.53910	gene30188	27781
MSTRG.5397	gene1963	28815
MSTRG.53973	gene30294	25481
MSTRG.53976	gene30294	31715
MSTRG.5464	gene2006	45519
MSTRG.5547	gene2042	21705
MSTRG.5577	gene2053	66420
MSTRG.5666	gene2110	179811
MSTRG.5694	gene2122	34853
MSTRG.5733	gene2208	15834
MSTRG.5751	gene2217	253193
MSTRG.5887	gene2277	1328
MSTRG.5903	gene2286	17474
MSTRG.5922	gene2306	5594
MSTRG.5956	gene2339	60417
MSTRG.6021	gene2414	90923
MSTRG.607	gene182	168383
MSTRG.6086	gene2485	16567
MSTRG.6099	gene2497	20652
MSTRG.6103	gene2501	12172
MSTRG.6115	gene2512	149019
MSTRG.6120	gene2513	11423
MSTRG.6144	gene2535	5062
MSTRG.6156	gene2550	9388
MSTRG.6159	gene2552	18093
MSTRG.6166	gene2560	24337
MSTRG.6169	gene2560	7624
MSTRG.6170	gene2560	21781
MSTRG.6221	gene2603	12238
MSTRG.6293	gene2673	10175
MSTRG.6305	gene2678	42923
MSTRG.6306	gene2678	38649
MSTRG.6343	gene2702	7833
MSTRG.6373	gene2731	6132
MSTRG.6404	gene2777	14342
MSTRG.6420	gene2790	3761
MSTRG.6453	gene2814	17633
MSTRG.6494	gene2864	13208
MSTRG.6557	gene2982	22306
MSTRG.67	gene29	126973
MSTRG.6722	gene3111	39349
MSTRG.68	gene29	67491
MSTRG.6859	gene3178	43908
MSTRG.6892	gene3196	273485
MSTRG.6934	gene3210	50997
MSTRG.6991	gene3243	27802
MSTRG.7162	gene3293	72737
MSTRG.7209	gene3323	3807
MSTRG.73	gene29	18355
MSTRG.7384	gene3612	11800
MSTRG.7393	gene3615	3991
MSTRG.7402	gene3619	3256
MSTRG.7555	gene3831	3239
MSTRG.7592	gene3860	2793
MSTRG.7676	gene3998	8611
MSTRG.7697	gene4014	11477
MSTRG.784	gene221	51875
MSTRG.7875	gene4186	21697
MSTRG.7902	gene4213	4049
MSTRG.7917	gene4223	10892
MSTRG.7988	gene4277	16908
MSTRG.8027	gene4314	11755
MSTRG.8100	gene4354	14115
MSTRG.8112	gene4365	221856
MSTRG.815	gene242	129076
MSTRG.8153	gene4402	30425
MSTRG.8330	gene4476	26281
MSTRG.8454	gene4530	228732
MSTRG.8611	gene4560	17806
MSTRG.8663	gene4576	291129
MSTRG.87	gene40	19549
MSTRG.8725	gene4607	24063
MSTRG.9031	gene4651	21184
MSTRG.9137	gene4683	68802
MSTRG.9185	gene4688	108843
MSTRG.921	gene305	97424
MSTRG.9341	gene4718	19785
MSTRG.9391	gene4740	750252
MSTRG.9396	gene4740	107096
MSTRG.9431	gene4769	265830
MSTRG.9505	gene4797	82430
MSTRG.9518	gene4806	3402
MSTRG.9574	gene4834	10418
MSTRG.9655	gene4897	237
MSTRG.9657	gene4899	15087
MSTRG.9778	gene5012	222175
MSTRG.9779	gene5012	383953
MSTRG.9847	gene5059	63592
MSTRG.9863	gene5064	0
MSTRG.9870	gene5068	26819
MSTRG.9875	gene5072	83145
MSTRG.9888	gene5082	7449
MSTRG.9963	gene5138	11631
MSTRG.9967	gene5140	2592
MSTRG.9984	gene5153	26089
gene10	gene9	13729
gene10006	gene10005	122824
gene10007	gene10005	176052
gene10009	gene10008	681409
gene10011	gene10013	586950
gene10019	gene10022	73014
gene10020	gene10022	21420
gene10021	gene10022	23206
gene10031	gene10030	32442
gene10043	gene10042	24367
gene10048	gene10049	8799
gene10070	gene10068	50325
gene10071	gene10072	48591
gene10075	gene10076	75488
gene10081	gene10085	234051
gene10082	gene10085	17060
gene10083	gene10085	60836
gene10084	gene10085	11662
gene10089	gene10090	207948
gene10096	gene10094	140539
gene10097	gene10094	213435
gene10098	gene10100	57783
gene10099	gene10100	2108
gene10103	gene10102	63240
gene10105	gene10104	61646
gene10111	gene10112	38574
gene10113	gene10114	24875
gene10116	gene10115	458
gene10119	gene10117	10064
gene10120	gene10117	16083
gene10126	gene10125	13433
gene10130	gene10128	54268
gene10132	gene10128	192299
gene10133	gene10135	16517
gene10137	gene10138	18668
gene10142	gene10141	62272
gene10151	gene10150	28009
gene10153	gene10150	166192
gene10156	gene10155	458494
gene10157	gene10158	442625
gene10159	gene10158	428510
gene10161	gene10158	442575
gene10162	gene10163	8126
gene10166	gene10165	11196
gene10168	gene10169	66268
gene10170	gene10169	8398
gene10174	gene10172	241554
gene10180	gene10179	20465
gene1019	gene1018	58117
gene10190	gene10189	58699
gene10194	gene10193	7557
gene102	gene101	65800
gene10203	gene10202	41335
gene10206	gene10207	5066
gene10210	gene10211	0
gene10213	gene10212	21850
gene10222	gene10220	51721
gene10223	gene10220	64239
gene10246	gene10248	1064
gene10250	gene10249	4681
gene10253	gene10252	79644
gene10254	gene10252	290699
gene10255	gene10256	242402
gene10257	gene10256	233413
gene10258	gene10256	404874
gene10265	gene10267	106347
gene10266	gene10267	56409
gene1027	gene1025	61436
gene10286	gene10285	22540
gene10287	gene10288	72453
gene10289	gene10290	34056
gene10293	gene10294	0
gene103	gene101	65996
gene10301	gene10300	19578
gene10310	gene10307	41225
gene10321	gene10320	38909
gene10327	gene10326	32750
gene10328	gene10326	68293
gene10337	gene10338	48408
gene10340	gene10339	6038
gene10342	gene10341	17944
gene10352	gene10351	706217
gene10353	gene10351	706628
gene10355	gene10351	1351912
gene10356	gene10357	729751
gene10359	gene10358	363019
gene10360	gene10362	222715
gene10364	gene10365	19813
gene10377	gene10378	6389
gene10382	gene10381	2186
gene10384	gene10383	17936
gene10390	gene10389	3058
gene10403	gene10404	9663
gene10409	gene10407	13608
gene10434	gene10435	1607
gene10437	gene10438	2891
gene10448	gene10450	57106
gene10449	gene10450	27106
gene10457	gene10456	22782
gene10458	gene10460	12768
gene10462	gene10463	48503
gene10464	gene10465	128074
gene10466	gene10465	3895
gene10467	gene10465	146531
gene10470	gene10469	83704
gene10473	gene10474	52406
gene10479	gene10481	234843
gene10480	gene10481	172143
gene10482	gene10481	117290
gene10483	gene10481	172057
gene10484	gene10481	278471
gene10485	gene10481	327096
gene10486	gene10491	426014
gene10487	gene10491	341126
gene10488	gene10491	312383
gene10489	gene10491	35917
gene10490	gene10491	18350
gene105	gene104	95230
gene1050	gene1051	9057
gene10504	gene10502	285068
gene10507	gene10508	258050
gene10509	gene10508	54059
gene10510	gene10508	63443
gene10511	gene10512	64879
gene10521	gene10522	57376
gene10528	gene10527	158371
gene10530	gene10532	434909
gene10531	gene10532	183062
gene10540	gene10539	487589
gene10542	gene10541	271236
gene10544	gene10545	171209
gene10547	gene10548	39636
gene10564	gene10563	2918
gene10568	gene10570	35722
gene10569	gene10570	19707
gene10577	gene10576	23145
gene10580	gene10579	37725
gene10584	gene10583	6673
gene10588	gene10591	63665
gene10589	gene10591	38570
gene10590	gene10591	26186
gene10595	gene10594	6031
gene106	gene104	107124
gene10616	gene10617	1897
gene10624	gene10625	10700
gene10655	gene10657	58054
gene10656	gene10657	43372
gene10660	gene10661	21276
gene10666	gene10665	28591
gene10674	gene10673	42155
gene10675	gene10673	59742
gene1068	gene1067	24024
gene10683	gene10682	26029
gene10684	gene10682	65357
gene10685	gene10686	50719
gene10691	gene10692	35449
gene10695	gene10696	373
gene10709	gene10707	38765
gene1072	gene1073	12066
gene10721	gene10720	11155
gene10727	gene10728	2212
gene10733	gene10734	0
gene10750	gene10749	6572
gene10766	gene10765	4120
gene10771	gene10770	26429
gene10772	gene10770	28882
gene10773	gene10774	40526
gene10784	gene10785	0
gene1080	gene1081	12277
gene10800	gene10799	2715
gene10824	gene10825	7514
gene10834	gene10835	0
gene10853	gene10854	16694
gene10857	gene10858	32069
gene10862	gene10861	4881
gene10867	gene10865	58065
gene10868	gene10869	29355
gene10871	gene10870	26310
gene1088	gene1087	169361
gene10881	gene10880	9926
gene1089	gene1093	277403
gene10891	gene10890	34453
gene10899	gene10898	6215
gene1090	gene1093	261439
gene1091	gene1093	147675
gene10913	gene10912	1645
gene1092	gene1093	82141
gene10924	gene10923	3238
gene10926	gene10927	5209
gene10934	gene10933	15235
gene10941	gene10942	4561
gene10977	gene10979	19044
gene10978	gene10979	5481
gene10984	gene10985	9838
gene11	gene12	74182
gene110	gene109	3900
gene1100	gene1099	213788
gene11007	gene11006	923
gene11012	gene11013	9657
gene11019	gene11020	6978
gene1102	gene1101	200898
gene11029	gene11027	5257
gene11032	gene11031	3663
gene1104	gene1101	834560
gene1105	gene1107	749944
gene1106	gene1107	443072
gene11067	gene11066	20764
gene1108	gene1111	438178
gene11086	gene11087	8143
gene1109	gene1111	126240
gene11097	gene11098	36483
gene111	gene109	43968
gene11101	gene11099	11732
gene11123	gene11124	19462
gene11127	gene11126	6427
gene11137	gene11138	0
gene11140	gene11139	20347
gene11143	gene11144	29052
gene11147	gene11145	27349
gene1115	gene1114	52790
gene11158	gene11157	13197
gene1116	gene1117	24979
gene11186	gene11185	5264
gene11189	gene11190	30943
gene11195	gene11196	21800
gene11197	gene11198	26628
gene11223	gene11222	18578
gene11236	gene11235	7310
gene11245	gene11244	16712
gene11250	gene11252	25762
gene11265	gene11266	2111
gene11279	gene11281	23056
gene1128	gene1130	249837
gene11280	gene11281	18598
gene11282	gene11283	7499
gene11288	gene11287	3475
gene1129	gene1130	245255
gene113	gene116	32134
gene11309	gene11310	3558
gene11321	gene11320	16539
gene11328	gene11329	15525
gene11339	gene11338	11037
gene11340	gene11341	13961
gene11349	gene11348	27449
gene1136	gene1135	58332
gene11387	gene11385	27712
gene11392	gene11391	26172
gene11393	gene11394	28687
gene11396	gene11397	0
gene114	gene116	30677
gene11406	gene11404	57618
gene11407	gene11409	57389
gene11408	gene11409	39981
gene11425	gene11426	22366
gene11429	gene11428	8786
gene11432	gene11430	42998
gene11434	gene11435	13653
gene11438	gene11437	4808
gene11465	gene11466	23695
gene1147	gene1146	171832
gene11485	gene11484	1555
gene11499	gene11497	8225
gene1152	gene1151	52098
gene11528	gene11529	33884
gene11535	gene11534	9937
gene11542	gene11543	88601
gene11557	gene11558	7880
gene11560	gene11559	14170
gene11565	gene11566	232583
gene11574	gene11572	39730
gene11579	gene11578	14314
gene11584	gene11583	51434
gene11587	gene11588	58089
gene1160	gene1159	34099
gene11605	gene11604	146935
gene11607	gene11609	61723
gene11608	gene11609	52399
gene1161	gene1159	126972
gene11612	gene11611	5794
gene11618	gene11620	72237
gene11619	gene11620	52119
gene1162	gene1163	142766
gene11625	gene11626	11573
gene11661	gene11663	107786
gene11662	gene11663	71219
gene11668	gene11667	14677
gene11686	gene11687	0
gene11689	gene11690	26369
gene11691	gene11690	11558
gene117	gene116	18413
gene11713	gene11712	50656
gene11715	gene11717	23992
gene1172	gene1175	254017
gene1173	gene1175	206265
gene11734	gene11735	9550
gene11738	gene11739	21332
gene11749	gene11750	86512
gene11753	gene11754	5382
gene11761	gene11760	158232
gene11762	gene11763	68252
gene11765	gene11766	4473
gene11770	gene11771	80564
gene11781	gene11780	20901
gene11782	gene11783	5073
gene11784	gene11783	35126
gene11797	gene11798	60747
gene118	gene116	49498
gene1181	gene1180	26228
gene11816	gene11817	41542
gene11829	gene11828	25460
gene1184	gene1183	64932
gene11856	gene11855	25170
gene11858	gene11857	43382
gene11860	gene11861	12498
gene11867	gene11869	66758
gene11868	gene11869	42606
gene11881	gene11882	46131
gene11889	gene11891	29714
gene11893	gene11894	7814
gene11896	gene11895	24453
gene11901	gene11899	51751
gene11909	gene11908	206025
gene1191	gene1190	98535
gene11918	gene11917	7802
gene11919	gene11917	17509
gene1192	gene1190	114102
gene11923	gene11922	12933
gene1193	gene1190	158111
gene11932	gene11931	40112
gene1194	gene1195	136711
gene1196	gene1198	162303
gene11962	gene11961	25074
gene11964	gene11965	38867
gene1197	gene1198	120268
gene11970	gene11968	58112
gene11971	gene11968	76196
gene11975	gene11976	42796
gene11993	gene11992	12848
gene1200	gene1199	76698
gene12011	gene12010	2200
gene12016	gene12017	0
gene12034	gene12035	23536
gene12039	gene12038	61102
gene12050	gene12051	126722
gene12062	gene12060	30541
gene12065	gene12064	23036
gene12068	gene12069	21474
gene12074	gene12073	53321
gene12083	gene12084	62983
gene1209	gene1208	168556
gene12096	gene12094	103569
gene12097	gene12094	143732
gene12101	gene12099	13460
gene12103	gene12102	35442
gene12104	gene12102	100407
gene12105	gene12106	112086
gene12109	gene12111	123051
gene1211	gene1212	30264
gene12110	gene12111	81211
gene12112	gene12113	52730
gene12117	gene12116	48559
gene12118	gene12119	113389
gene12123	gene12124	88114
gene12126	gene12124	61599
gene12128	gene12127	219671
gene12129	gene12127	226533
gene1213	gene1217	770907
gene12130	gene12127	352302
gene12131	gene12134	65173
gene12132	gene12134	6183
gene12133	gene12134	7780
gene12135	gene12134	3522
gene1214	gene1217	423717
gene1215	gene1217	169502
gene12155	gene12154	77074
gene12157	gene12156	3706
gene1216	gene1217	57782
gene12165	gene12166	47579
gene12172	gene12170	137612
gene12174	gene12173	125460
gene12179	gene12178	115605
gene12182	gene12183	40164
gene12187	gene12189	80611
gene12190	gene12189	95469
gene1220	gene1219	108524
gene12201	gene12199	138352
gene12205	gene12204	37641
gene12207	gene12208	197080
gene12212	gene12214	157359
gene12213	gene12214	28458
gene12218	gene12217	231732
gene1222	gene1219	125704
gene12220	gene12222	404675
gene12225	gene12226	95974
gene12229	gene12228	38433
gene12234	gene12235	47701
gene12239	gene12238	224866
gene12241	gene12240	99804
gene12242	gene12240	141508
gene12245	gene12244	191988
gene12247	gene12248	419160
gene12249	gene12250	217685
gene12251	gene12253	39660
gene1226	gene1224	71009
gene1227	gene1228	18413
gene12270	gene12271	169512
gene12275	gene12274	298640
gene12277	gene12285	2442538
gene12278	gene12285	2321929
gene12279	gene12285	2313426
gene12280	gene12285	1829969
gene12281	gene12285	1755642
gene12283	gene12285	684655
gene1229	gene1228	74122
gene12296	gene12295	119555
gene12297	gene12299	203462
gene123	gene120	446996
gene12303	gene12304	108456
gene12310	gene12309	14840
gene1232	gene1234	250699
gene12321	gene12320	694165
gene12322	gene12320	710954
gene12324	gene12320	870108
gene12325	gene12328	1223521
gene1233	gene1234	168293
gene12333	gene12332	52343
gene12345	gene12346	134861
gene1235	gene1234	439584
gene12354	gene12353	41176
gene12356	gene12357	190166
gene12358	gene12357	25068
gene12359	gene12360	8122
gene12366	gene12365	255550
gene12370	gene12372	20612
gene12371	gene12372	33489
gene12375	gene12374	39594
gene12376	gene12372	185375
gene12385	gene12384	34827
gene12387	gene12388	7799
gene12389	gene12388	14935
gene12392	gene12393	105648
gene12405	gene12403	269463
gene12407	gene12406	438603
gene12424	gene12423	2625
gene12425	gene12423	128740
gene12426	gene12427	135536
gene12432	gene12431	57028
gene12433	gene12434	94572
gene12435	gene12434	73139
gene12442	gene12440	212868
gene12444	gene12443	408075
gene12445	gene12443	487645
gene12446	gene12443	589651
gene12447	gene12443	651729
gene12457	gene12456	73429
gene12459	gene12460	283746
gene12472	gene12471	130656
gene12475	gene12471	320404
gene12476	gene12471	706939
gene12477	gene12481	507994
gene12478	gene12481	618694
gene12480	gene12481	281671
gene12487	gene12486	12710
gene12488	gene12486	9394
gene12495	gene12494	95788
gene12496	gene12494	106588
gene12498	gene12499	58198
gene12502	gene12501	15700
gene12513	gene12514	6670
gene12519	gene12518	12603
gene1252	gene1250	155698
gene1253	gene1250	161840
gene12531	gene12530	28578
gene12533	gene12534	33054
gene12535	gene12536	17780
gene1254	gene1255	252753
gene12547	gene12546	19444
gene12550	gene12549	42689
gene12552	gene12553	67684
gene12557	gene12556	41686
gene12558	gene12556	167500
gene12565	gene12564	200290
gene12567	gene12569	240443
gene12568	gene12569	74829
gene12570	gene12569	2069
gene12576	gene12575	2168
gene12579	gene12578	45856
gene12589	gene12588	27411
gene12596	gene12595	5678
gene12605	gene12604	11215
gene12616	gene12617	15957
gene1262	gene1264	291042
gene12637	gene12638	1012
gene12644	gene12642	40452
gene12645	gene12646	125461
gene12650	gene12648	39861
gene12659	gene12657	8024
gene1266	gene1265	83011
gene12660	gene12661	85392
gene12665	gene12666	7376
gene12669	gene12670	0
gene12672	gene12674	5670
gene12673	gene12674	3356
gene1268	gene1269	24634
gene12684	gene12682	17312
gene12689	gene12688	10324
gene12694	gene12693	7731
gene12704	gene12703	37943
gene12706	gene12703	93762
gene12710	gene12709	33465
gene12711	gene12709	64064
gene12715	gene12716	24625
gene12720	gene12721	88808
gene12724	gene12725	16246
gene12727	gene12726	56909
gene12731	gene12732	54746
gene12733	gene12736	30935
gene12735	gene12736	0
gene12741	gene12740	81026
gene12742	gene12740	105711
gene12743	gene12744	51594
gene12747	gene12750	174436
gene12748	gene12750	109402
gene12749	gene12750	72913
gene1275	gene1274	86743
gene12751	gene12752	5631
gene12753	gene12754	4769
gene12757	gene12755	114635
gene12758	gene12755	229181
gene12759	gene12762	313853
gene12760	gene12762	196162
gene12761	gene12762	108014
gene12766	gene12768	29772
gene12767	gene12768	13272
gene12774	gene12775	7728
gene12777	gene12778	96730
gene1278	gene1277	101128
gene12781	gene12783	37860
gene12782	gene12783	36354
gene12785	gene12784	19989
gene12786	gene12784	38706
gene12787	gene12784	68515
gene12788	gene12784	76620
gene1279	gene1277	129522
gene12790	gene12791	62867
gene12799	gene12798	83245
gene128	gene127	20428
gene12800	gene12798	99733
gene12801	gene12798	106655
gene12802	gene12798	181277
gene12803	gene12805	252704
gene12804	gene12805	225263
gene12807	gene12806	28159
gene12810	gene12809	52098
gene12813	gene12812	23347
gene12816	gene12815	25045
gene1282	gene1283	272684
gene12821	gene12820	191160
gene12822	gene12820	303415
gene12823	gene12820	701425
gene12825	gene12828	184138
gene12826	gene12828	80434
gene1284	gene1285	6900
gene12844	gene12842	99062
gene12845	gene12847	93025
gene12846	gene12847	61883
gene12849	gene12847	55388
gene12851	gene12850	188428
gene12852	gene12853	199762
gene12854	gene12853	142927
gene12856	gene12855	164999
gene12860	gene12861	49521
gene12866	gene12867	54985
gene12868	gene12867	75746
gene12870	gene12869	56272
gene12872	gene12869	450319
gene12873	gene12880	471533
gene12874	gene12869	577253
gene12875	gene12880	604963
gene12876	gene12880	401057
gene12878	gene12880	354988
gene12879	gene12880	320905
gene12882	gene12881	114505
gene12883	gene12881	120127
gene12884	gene12881	189709
gene12885	gene12886	66302
gene12887	gene12886	68652
gene12890	gene12888	242677
gene12891	gene12888	279189
gene12892	gene12894	276344
gene12893	gene12894	108000
gene12895	gene12896	12956
gene12897	gene12896	37937
gene12905	gene12907	18284
gene1291	gene1292	43035
gene12912	gene12914	387848
gene12915	gene12914	24573
gene12920	gene12923	377571
gene12921	gene12923	220425
gene12922	gene12923	47226
gene12924	gene12923	59624
gene12925	gene12926	167628
gene12927	gene12928	0
gene12929	gene12931	92258
gene12930	gene12928	637745
gene12947	gene12944	92091
gene12948	gene12949	72311
gene12950	gene12949	84680
gene12952	gene12953	80884
gene12954	gene12956	36088
gene12955	gene12956	4664
gene12964	gene12965	21658
gene13004	gene12993	18729
gene1301	gene1303	39818
gene13010	gene13011	14212
gene13027	gene13028	3258
gene1306	gene1309	160513
gene13061	gene13068	15278
gene1307	gene1309	76905
gene1308	gene1309	40386
gene131	gene130	234469
gene13121	gene13127	18066
gene13163	gene13162	17570
gene1317	gene1316	99344
gene13182	gene13183	12076
gene1319	gene1316	175620
gene1320	gene1321	142185
gene13216	gene13215	1944
gene13224	gene13225	8321
gene1324	gene1325	4950
gene13244	gene13245	43337
gene13251	gene13252	11381
gene13254	gene13255	0
gene13260	gene13261	13613
gene13268	gene13269	3515
gene1328	gene1327	15915
gene13283	gene13284	3458
gene13299	gene13298	7427
gene133	gene134	104596
gene13324	gene13322	5212
gene13326	gene13327	14838
gene13339	gene13341	5781
gene1334	gene1333	197786
gene13340	gene13341	13212
gene13346	gene13347	6507
gene13356	gene13355	9951
gene1336	gene1337	92236
gene13361	gene13360	3931
gene13368	gene13367	18254
gene13370	gene13371	212054
gene13376	gene13375	78498
gene13381	gene13380	39652
gene13383	gene13382	97516
gene13384	gene13382	117287
gene13392	gene13393	45672
gene1340	gene1339	42659
gene1341	gene1339	71965
gene13410	gene13411	0
gene13418	gene13417	56177
gene13419	gene13417	59494
gene13425	gene13424	17398
gene13430	gene13431	15370
gene13441	gene13442	20526
gene13446	gene13445	21315
gene13448	gene13447	97140
gene1345	gene1346	2269
gene13450	gene13451	10885
gene13461	gene13460	1109
gene13468	gene13467	9030
gene1347	gene1346	227567
gene13473	gene13472	6613
gene1348	gene1349	243917
gene13481	gene13480	18145
gene13483	gene13484	38373
gene13493	gene13492	60383
gene13496	gene13497	52784
gene13499	gene13500	41272
gene1350	gene1349	264199
gene13502	gene13501	4828
gene13504	gene13505	12339
gene13509	gene13508	156824
gene1351	gene1352	215989
gene13510	gene13512	109940
gene13511	gene13512	34534
gene13513	gene13512	42433
gene13515	gene13512	183026
gene13516	gene13512	194532
gene13517	gene13512	276553
gene13518	gene13521	258274
gene13519	gene13521	204471
gene13520	gene13521	201951
gene13522	gene13524	263608
gene13523	gene13524	35302
gene13533	gene13532	10229
gene13536	gene13537	60691
gene13571	gene13569	13696
gene13579	gene13580	34075
gene13595	gene13596	15914
gene13603	gene13602	725
gene13614	gene13613	359719
gene13617	gene13619	88025
gene13618	gene13619	17134
gene13626	gene13627	21003
gene1363	gene1364	25348
gene13631	gene13632	108813
gene13634	gene13632	127527
gene13641	gene13642	53468
gene13648	gene13647	18645
gene13660	gene13659	444090
gene13661	gene13659	467038
gene13664	gene13667	59756
gene13670	gene13669	53864
gene13675	gene13676	10118
gene13678	gene13677	15070
gene13687	gene13686	75322
gene13688	gene13686	115617
gene13689	gene13691	136468
gene1369	gene1368	38611
gene13690	gene13691	59059
gene1370	gene1368	288417
gene13700	gene13699	37513
gene13707	gene13708	10779
gene13713	gene13717	117805
gene13714	gene13717	71767
gene13716	gene13717	0
gene13720	gene13721	0
gene13727	gene13725	52005
gene1373	gene1372	491322
gene13734	gene13735	29568
gene1374	gene1372	611880
gene13747	gene13748	0
gene1375	gene1379	589351
gene13757	gene13756	49645
gene1376	gene1379	419741
gene13762	gene13761	31423
gene1377	gene1379	348753
gene13771	gene13772	46631
gene1378	gene1379	272262
gene13787	gene13788	34868
gene13791	gene13792	44384
gene13793	gene13792	12836
gene13795	gene13794	88116
gene13797	gene13800	63861
gene13823	gene13824	26643
gene13829	gene13830	7842
gene1383	gene1386	382164
gene13832	gene13831	1889
gene13847	gene13846	10011
gene1385	gene1386	154419
gene13850	gene13849	15291
gene13851	gene13849	128614
gene13863	gene13862	28438
gene13870	gene13871	37160
gene13881	gene13882	3463
gene13899	gene13900	6671
gene13904	gene13903	20288
gene13911	gene13910	33225
gene13917	gene13915	27323
gene13920	gene13921	0
gene13922	gene13923	31759
gene13937	gene13938	0
gene13943	gene13944	200150
gene13945	gene13944	18308
gene13947	gene13946	123731
gene13950	gene13949	15933
gene13956	gene13957	18186
gene13958	gene13957	6869
gene1396	gene1394	449995
gene13960	gene13959	8970
gene13961	gene13959	63276
gene13966	gene13967	1841
gene13968	gene13967	2725
gene1397	gene1394	499464
gene13970	gene13969	33674
gene13979	gene13978	12802
gene13984	gene13985	3374
gene13988	gene13989	37482
gene13990	gene13989	36514
gene13992	gene13993	604060
gene13996	gene13997	0
gene1400	gene1398	103705
gene14000	gene14001	37685
gene14007	gene14006	37961
gene14013	gene14012	382564
gene14014	gene14012	495330
gene14015	gene14018	491192
gene14016	gene14018	5695
gene14019	gene14018	5271
gene1402	gene1401	984020
gene14020	gene14018	411737
gene14021	gene14023	189595
gene14022	gene14023	156317
gene14024	gene14023	255904
gene14025	gene14023	313026
gene14026	gene14028	724176
gene14027	gene14028	371829
gene14029	gene14033	165836
gene14030	gene14033	71247
gene14031	gene14033	69956
gene14036	gene14035	4386
gene14045	gene14044	10737
gene1405	gene1408	798085
gene14053	gene14052	10607
gene1406	gene1408	402751
gene14069	gene14070	502
gene14076	gene14077	13615
gene14078	gene14077	105099
gene14106	gene14108	8834
gene14129	gene14128	70443
gene1414	gene1413	7769
gene14156	gene14152	27594
gene142	gene143	453692
gene1420	gene1423	33976
gene1421	gene1419	83084
gene14213	gene14212	7191
gene1422	gene1423	11553
gene14231	gene14229	6196
gene14250	gene14249	18608
gene1429	gene1428	63628
gene1430	gene1428	74648
gene1434	gene1433	37923
gene14340	gene14341	11571
gene14347	gene14346	64313
gene14348	gene14349	0
gene14353	gene14352	76865
gene14354	gene14352	104878
gene14355	gene14352	465806
gene14356	gene14352	834990
gene14357	gene14360	884112
gene14358	gene14360	628317
gene14359	gene14360	546209
gene14362	gene14364	249318
gene14363	gene14364	207139
gene14367	gene14365	129207
gene14371	gene14370	162513
gene14374	gene14373	260698
gene14377	gene14379	95715
gene14387	gene14385	67804
gene1439	gene1438	76503
gene14394	gene14393	20198
gene14397	gene14396	65999
gene14400	gene14403	322959
gene14401	gene14403	124837
gene14402	gene14403	0
gene14410	gene14409	22643
gene14411	gene14412	18194
gene14413	gene14414	45654
gene14425	gene14423	441239
gene14426	gene14431	377057
gene14427	gene14431	234037
gene14428	gene14431	168075
gene14429	gene14431	144201
gene1443	gene1444	101184
gene14430	gene14431	83419
gene14432	gene14431	26435
gene14434	gene14433	117665
gene14443	gene14444	5234
gene1445	gene1444	78947
[truncated: 4,675 more rows]
